# Supplementary material for: iNOS Gene Ablation Prevents Liver Fibrosis in Leptin-Deficient ob/ob Mice
Source: Genes (Basel). 2019 Feb 27;10(3):184. doi: 10.3390/genes10030184 (PMC6470935; doi:10.3390/genes10030184)
Supplement: Supplementary file 1 [file genes-10-00184-s001.zip]

Archive with 2 entries (2 files):
- Genes 437083_Supplemental figure.pdf
- genes-437083-supplementary-tables.pdf
